# Supplementary material for: Defining solute carrier transporter signatures of murine immune cell subsets
Source: Front Immunol. 2023 Nov 24;14:1276196. doi: 10.3389/fimmu.2023.1276196 (PMC10704505; doi:10.3389/fimmu.2023.1276196)
Supplement: Supplementary file 2 [file DataSheet_2.zip]

Archive with 14 entries (13 files):
- IntDP_Weblinks/
- __MACOSX/._IntDP_Weblinks
- IntDP_Weblinks/intDP6_Aaes et al., Transcript profiles of human phagocytes.html
- __MACOSX/IntDP_Weblinks/._intDP6_Aaes et al., Transcript profiles of human phagocytes.html
- IntDP_Weblinks/intDP5_Aaes et al., Transcript profiles of human neutrophils, T and B lymphocytes.html
- __MACOSX/IntDP_Weblinks/._intDP5_Aaes et al., Transcript profiles of human neutrophils, T and B lymphocytes.html
- IntDP_Weblinks/intDP1_Aaes et al., Transcript comparison between Macrophages and lymphocytes.html
- __MACOSX/IntDP_Weblinks/._intDP1_Aaes et al., Transcript comparison between Macrophages and lymphocytes.html
- IntDP_Weblinks/intDP2_Aaes et al., Transcript comparison between Dendritic cells and lymphocytes.html
- __MACOSX/IntDP_Weblinks/._intDP2_Aaes et al., Transcript comparison between Dendritic cells and lymphocytes.html
- IntDP_Weblinks/intDP3_Aaes et al., Transcript comparison between Neutrophils and lymphocytes.html
- __MACOSX/IntDP_Weblinks/._intDP3_Aaes et al., Transcript comparison between Neutrophils and lymphocytes.html
- IntDP_Weblinks/intDP4_Aaes et al., Transcript comparison between Professional Phagocytes.html
- __MACOSX/IntDP_Weblinks/._intDP4_Aaes et al., Transcript comparison between Professional Phagocytes.html
